# Supplementary material for: Rapalog resistance is associated with mesenchymal-type changes in Tsc2-null cells
Source: Sci Rep. 2019 Feb 28;9:3015. doi: 10.1038/s41598-019-39418-5 (PMC6395747; doi:10.1038/s41598-019-39418-5)
Supplement: Supplementary file 2 — Supplemental Data 1 [file 41598_2019_39418_MOESM2_ESM.xlsx]

## Sheet: Sheet1
ELT3-245 (DMSO 24 h) vs. ELT3 (DMSO 24 h)
Probe Set ID	Gene Accession	Gene Symbol	Protein	ELT3-DMSO1	ELT3-DMSO2	ELT3-DMSO3	245-DMSO1	245-DMSO2	245-DMS03	ELT3-DMSO MEAN	245-DSMO MEAN	Log2 FC	FC	Regulation	FC >= 1.5?	Pvalue	Significant?	Rank	FDR	Significant?
TC0300002366.rn.2	NM_053805	Snai1	Snail	7.93308	8.20518	8.12651	9.29956	9.48738	9.41378	8.08826	9.40024	-1.31199	2.48283	UP	YES	0.000381145	YES	651	0.00346485	YES
TC1100002040.rn.2	NM_013035	Snai2	Slug	11.5632	11.6723	11.7136	14.3445	14.5602	14.3862	11.6497	14.4303	-2.78061	6.87141	UP	YES	1.34909e-05	YES	79	0.00101062	YES
TC0200002736.rn.2	NM_031329	Ocln	Occludin	11.1018	11.0829	11.1265	5.72495	6.47071	5.74903	11.1037	5.98156	5.12219	34.8282	DOWN	YES	0.0022226	YES	1498	0.00878061	YES
TC0100005689.rn.2	NM_001106266	Tjp1	ZO-1	13.7478	13.8362	13.9722	12.598	12.3838	12.2825	13.8521	12.4214	1.43069	2.69576	DOWN	YES	0.000426972	YES	694	0.00364095	YES
TC0100007436.rn.2	NM_053773	Tjp2	ZO-2	13.221	13.1198	13.193	11.2247	11.2412	11.2285	13.178	11.2315	1.94648	3.85434	DOWN	YES	0.000168527	YES	404	0.00246867	YES
TC1100000847.rn.2	NM_031699	Cldn1	Claudin 1	14.1343	14.0156	14.2008	9.49888	9.48742	9.65463	14.1169	9.54698	4.56994	23.7514	DOWN	YES	4.68717e-07	YES	9	0.000308208	YES
TC1500001134.rn.2	NM_001106058	Cldn10	Claudin 10	4.00374	4.409	3.99402	4.4025	4.08115	4.25326	4.13558	4.24564	-0.110052	1.07927	UP	NO	0.546558	NO
TC0400000272.rn.2	NM_001100813	Cldn12	Claudin 12	10.411	10.7395	10.9477	11.687	11.5213	11.5092	10.6994	11.5725	-0.87314	1.83165	UP	YES	0.0203939	YES	4040	0.0298741	YES
TC1600001617.rn.2	NM_001110143	Cldn22	Claudin 22	6.22255	6.1817	5.81646	5.56425	6.17614	6.04024	6.07357	5.92688	0.146692	1.10703	DOWN	NO	0.555682	NO
TC1900000526.rn.2	NM_031334	Cdh1	E-cadherin	5.17933	5.24973	5.76294	4.71867	4.56671	5.07908	5.39733	4.78815	0.609182	1.52539	DOWN	YES	0.0652477	NO
TC1800001074.rn.2	NM_031333	Cdh2	N-Cadherin	5.69949	6.2265	5.74458	4.45916	4.36198	4.59729	5.89019	4.47281	1.41738	2.671	DOWN	YES	0.00684718	YES	2557	0.0158473	YES
TC1900000525.rn.2	NM_053938	Cdh3	P-cadherin	15.2986	15.4648	15.5426	11.8292	11.7738	12.0161	15.4353	11.873	3.56227	11.8127	DOWN	YES	4.14245e-06	YES	38	0.000645133	YES
TC0200000623.rn.2	NM_001168631	Cdh10	Cadherin 10	4.33751	4.92469	4.80441	3.34222	3.63975	3.82944	4.68887	3.6038	1.08507	2.12147	DOWN	YES	0.0101652	YES	3040	0.0197888	YES
TC0500000218.rn.2	NM_053977	Cdh17	Cadherin 17	8.59358	8.31036	8.41046	6.19883	5.97443	6.12211	8.43814	6.09846	2.33968	5.0619	DOWN	YES	3.69321e-05	YES	149	0.00146687	YES
ELT3-245 (20 nM rapamycin 24 h) vs. ELT3 (20 nM rapamycin 24 h)
Probe Set ID	Gene Accession	Gene Symbol	Protein	ELT3-RAPA1	ELT3-RAPA2	ELT3-RAPA3	245-RAPA1	245-RAPA2	245-RAPA3	ELT3-RAPA MEAN	245-RAPA MEAN	Log2 FC	FC	Regulation	FC >= 1.5?	Pvalue	Significant?	Rank	FDR	Significant?
TC0300002366.rn.2	NM_053805	Snai1	Snail	8.76709	8.59296	8.26752	10.0754	10.1849	10.2027	8.54252	10.1543	-1.61179	3.0563	UP	YES	0.00533808	YES	2296	0.0137707	YES
TC1100002040.rn.2	NM_013035	Snai2	Slug	11.2747	11.4039	11.5079	14.0152	14.1637	13.9342	11.3955	14.0377	-2.64215	6.24263	UP	YES	1.0034e-05	YES	75	0.000792421	YES
TC0200002736.rn.2	NM_031329	Ocln	Occlugin	12.8359	13.0207	12.6712	5.86447	5.92546	5.37148	12.8426	5.72047	7.12214	139.309	DOWN	YES	3.02424e-05	YES	142	0.00126145	YES
TC0100005689.rn.2	NM_001106266	Tjp1	ZO-1	14.8178	14.7753	14.8496	12.7844	12.9913	13.0196	14.8142	12.9318	1.88247	3.68705	DOWN	YES	0.000728949	YES	849	0.00508547	YES
TC0100007436.rn.2	NM_053773	Tjp2	ZO-2	13.4764	13.3829	13.3915	11.5972	11.5719	11.3872	13.4169	11.5188	1.89818	3.72742	DOWN	YES	0.000206839	YES	428	0.0028624	YES
TC1100000847.rn.2	NM_031699	Cldn1	Claudin 1	14.902	14.6631	15.0186	9.79997	9.86042	9.81619	14.8613	9.82552	5.03573	32.8025	DOWN	YES	0.000303914	YES	537	0.00335211	YES
TC1500001134.rn.2	NM_001106058	Cldn10	Claudin 10	4.33011	4.22196	4.46566	4.06604	3.87396	4.14051	4.33924	4.02683	0.312411	1.24178	DOWN	NO	0.0430317	YES	5570	0.0457589	YES
TC0400000272.rn.2	NM_001100813	Cldn12	Claudin 12	10.8188	10.3579	10.4449	11.7947	11.5905	11.602	10.5406	11.6624	-1.12182	2.17622	UP	YES	0.00666739	YES	2545	0.0155171	YES
TC1600001617.rn.2	NM_001110143	Cldn22	Claudin 22	6.0584	6.30772	6.4802	5.69654	5.72479	5.6633	6.28211	5.69487	0.587233	1.50236	DOWN	YES	0.0383974	YES	5308	0.0428463	YES
TC1900000526.rn.2	NM_031334	Cdh1	E-cadherin	4.87563	5.09068	4.95951	4.77168	4.91387	5.06093	4.97527	4.91549	0.05978	1.04231	DOWN	NO	0.599657	NO
TC1800001074.rn.2	NM_031333	Cdh2	N-Cadherin	6.12988	6.97011	7.12111	4.51925	4.43077	4.65388	6.74037	4.53463	2.20573	4.61309	DOWN	YES	0.0157418	YES	3651	0.0255378	YES
TC1900000525.rn.2	NM_053938	Cdh3	P-cadherin	15.514	15.275	15.341	12.0806	12.0709	12.2998	15.3767	12.1504	3.22624	9.35828	DOWN	YES	6.39214e-06	YES	58	0.00065277	YES
TC0200000623.rn.2	NM_001168631	Cdh10	Cadherin 10	5.09335	4.90549	4.7453	3.5587	3.27491	3.53124	4.91472	3.45495	1.45976	2.75063	DOWN	YES	0.000443223	YES	651	0.00403258	YES
TC0500000218.rn.2	NM_053977	Cdh17	Cadherin 17	8.76161	9.04292	9.31721	7.39966	7.37458	6.67784	9.04058	7.15069	1.88989	3.70606	DOWN	YES	0.00421232	YES	2067	0.0120704	YES

## Sheet: Old
ELT3-245 (DMSO 24 h) vs. ELT3 (DMSO 24 h)
Probe Set ID	Gene Accession	Gene Symbol	Protein	ELT3-DMSO1	ELT3-DMSO2	ELT3-DMSO3	245-DMSO1	245-DMSO2	245-DMS03	ELT3-DMSO MEAN	245-DSMO MEAN	Log2 FC	FC	Regulation	FC >= 1.5?	Pvalue	Significant?	Rank	FDR	Significant?		Corrected	Old
TC0300002366.rn.2	NM_053805	Snai1	Snail	7.93308	8.20518	8.12651	9.29956	9.48738	9.41378	8.08826	9.40024	-1.31199	2.48283	UP	YES	0.000381145	YES	651	0.00346485	YES		UP	UP
TC1100002040.rn.2	NM_013035	Snai2	Slug	11.5632	11.6723	11.7136	14.3445	14.5602	14.3862	11.6497	14.4303	-2.78061	6.87141	UP	YES	1.34909e-05	YES	79	0.00101062	YES		UP	UP
TC0200002736.rn.2	NM_031329	Ocln	Occludin	11.1018	11.0829	11.1265	5.72495	6.47071	5.74903	11.1037	5.98156	5.12219	34.8282	DOWN	YES	0.0022226	YES	1498	0.00878061	YES		DOWN	DOWN
TC0100005689.rn.2	NM_001106266	Tjp1	ZO-1	13.7478	13.8362	13.9722	12.598	12.3838	12.2825	13.8521	12.4214	1.43069	2.69576	DOWN	YES	0.000426972	YES	694	0.00364095	YES		DOWN	DOWN
TC0100007436.rn.2	NM_053773	Tjp2	ZO-2	13.221	13.1198	13.193	11.2247	11.2412	11.2285	13.178	11.2315	1.94648	3.85434	DOWN	YES	0.000168527	YES	404	0.00246867	YES		DOWN	DOWN
TC1100000847.rn.2	NM_031699	Cldn1	Claudin 1	14.1343	14.0156	14.2008	9.49888	9.48742	9.65463	14.1169	9.54698	4.56994	23.7514	DOWN	YES	4.68717e-07	YES	9	0.000308208	YES		DOWN	DOWN
TC1500001134.rn.2	NM_001106058	Cldn10	Claudin 10	4.00374	4.409	3.99402	4.4025	4.08115	4.25326	4.13558	4.24564	-0.110052	1.07927	UP	NO	0.546558	NO					UP	UP
TC0400000272.rn.2	NM_001100813	Cldn12	Claudin 12	10.411	10.7395	10.9477	11.687	11.5213	11.5092	10.6994	11.5725	-0.87314	1.83165	UP	YES	0.0203939	YES	4040	0.0298741	YES		UP	UP
TC1600001617.rn.2	NM_001110143	Cldn22	Claudin 22	6.22255	6.1817	5.81646	5.56425	6.17614	6.04024	6.07357	5.92688	0.146692	1.10703	UP	NO	0.555682	NO					DOWN	UP
TC1900000526.rn.2	NM_031334	Cdh1	E-cadherin	5.17933	5.24973	5.76294	4.71867	4.56671	5.07908	5.39733	4.78815	0.609182	1.52539	UP	YES	0.0652477	NO					DOWN	UP
TC1800001074.rn.2	NM_031333	Cdh2	N-Cadherin	5.69949	6.2265	5.74458	4.45916	4.36198	4.59729	5.89019	4.47281	1.41738	2.671	DOWN	YES	0.00684718	YES	2557	0.0158473	YES		DOWN	DOWN
TC1900000525.rn.2	NM_053938	Cdh3	P-cadherin	15.2986	15.4648	15.5426	11.8292	11.7738	12.0161	15.4353	11.873	3.56227	11.8127	DOWN	YES	4.14245e-06	YES	38	0.000645133	YES		DOWN	DOWN
TC0200000623.rn.2	NM_001168631	Cdh10	Cadherin 10	4.33751	4.92469	4.80441	3.34222	3.63975	3.82944	4.68887	3.6038	1.08507	2.12147	DOWN	YES	0.0101652	YES	3040	0.0197888	YES		DOWN	DOWN
TC0500000218.rn.2	NM_053977	Cdh17	Cadherin 17	8.59358	8.31036	8.41046	6.19883	5.97443	6.12211	8.43814	6.09846	2.33968	5.0619	DOWN	YES	3.69321e-05	YES	149	0.00146687	YES		DOWN	DOWN
ELT3-245 (20 nM rapamycin 24 h) vs. ELT3 (20 nM rapamycin 24 h)
Probe Set ID	Gene Accession	Gene Symbol	Protein	ELT3-RAPA1	ELT3-RAPA2	ELT3-RAPA3	245-RAPA1	245-RAPA2	245-RAPA3	ELT3-RAPA MEAN	245-RAPA MEAN	Log2 FC	FC	Regulation	FC >= 1.5?	Pvalue	Significant?	Rank	FDR	Significant?		Corrected	Old
TC0300002366.rn.2	NM_053805	Snai1	Snail	8.76709	8.59296	8.26752	10.0754	10.1849	10.2027	8.54252	10.1543	-1.61179	3.0563	UP	YES	0.00533808	YES	2296	0.0137707	YES		UP	UP
TC1100002040.rn.2	NM_013035	Snai2	Slug	11.2747	11.4039	11.5079	14.0152	14.1637	13.9342	11.3955	14.0377	-2.64215	6.24263	UP	YES	1.0034e-05	YES	75	0.000792421	YES		UP	UP
TC0200002736.rn.2	NM_031329	Ocln	Occlugin	12.8359	13.0207	12.6712	5.86447	5.92546	5.37148	12.8426	5.72047	7.12214	139.309	DOWN	YES	3.02424e-05	YES	142	0.00126145	YES		DOWN	DOWN
TC0100005689.rn.2	NM_001106266	Tjp1	ZO-1	14.8178	14.7753	14.8496	12.7844	12.9913	13.0196	14.8142	12.9318	1.88247	3.68705	DOWN	YES	0.000728949	YES	849	0.00508547	YES		DOWN	DOWN
TC0100007436.rn.2	NM_053773	Tjp2	ZO-2	13.4764	13.3829	13.3915	11.5972	11.5719	11.3872	13.4169	11.5188	1.89818	3.72742	DOWN	YES	0.000206839	YES	428	0.0028624	YES		DOWN	DOWN
TC1100000847.rn.2	NM_031699	Cldn1	Claudin 1	14.902	14.6631	15.0186	9.79997	9.86042	9.81619	14.8613	9.82552	5.03573	32.8025	DOWN	YES	0.000303914	YES	537	0.00335211	YES		DOWN	DOWN
TC1500001134.rn.2	NM_001106058	Cldn10	Claudin 10	4.33011	4.22196	4.46566	4.06604	3.87396	4.14051	4.33924	4.02683	0.312411	1.24178	UP	NO	0.0430317	YES	5570	0.0457589	YES		DOWN	UP
TC0400000272.rn.2	NM_001100813	Cldn12	Claudin 12	10.8188	10.3579	10.4449	11.7947	11.5905	11.602	10.5406	11.6624	-1.12182	2.17622	UP	YES	0.00666739	YES	2545	0.0155171	YES		UP	UP
TC1600001617.rn.2	NM_001110143	Cldn22	Claudin 22	6.0584	6.30772	6.4802	5.69654	5.72479	5.6633	6.28211	5.69487	0.587233	1.50236	UP	YES	0.0383974	YES	5308	0.0428463	YES		DOWN	UP
TC1900000526.rn.2	NM_031334	Cdh1	E-cadherin	4.87563	5.09068	4.95951	4.77168	4.91387	5.06093	4.97527	4.91549	0.05978	1.04231	UP	NO	0.599657	NO					DOWN	UP
TC1800001074.rn.2	NM_031333	Cdh2	N-Cadherin	6.12988	6.97011	7.12111	4.51925	4.43077	4.65388	6.74037	4.53463	2.20573	4.61309	DOWN	YES	0.0157418	YES	3651	0.0255378	YES		DOWN	DOWN
TC1900000525.rn.2	NM_053938	Cdh3	P-cadherin	15.514	15.275	15.341	12.0806	12.0709	12.2998	15.3767	12.1504	3.22624	9.35828	DOWN	YES	6.39214e-06	YES	58	0.00065277	YES		DOWN	DOWN
TC0200000623.rn.2	NM_001168631	Cdh10	Cadherin 10	5.09335	4.90549	4.7453	3.5587	3.27491	3.53124	4.91472	3.45495	1.45976	2.75063	DOWN	YES	0.000443223	YES	651	0.00403258	YES		DOWN	DOWN
TC0500000218.rn.2	NM_053977	Cdh17	Cadherin 17	8.76161	9.04292	9.31721	7.39966	7.37458	6.67784	9.04058	7.15069	1.88989	3.70606	DOWN	YES	0.00421232	YES	2067	0.0120704	YES		DOWN	DOWN
