# Supplementary material for: Rapalog resistance is associated with mesenchymal-type changes in Tsc2-null cells
Source: Sci Rep. 2019 Feb 28;9:3015. doi: 10.1038/s41598-019-39418-5 (PMC6395747; doi:10.1038/s41598-019-39418-5)
Supplement: Supplementary file 3 — Supplemental Data 2 [file 41598_2019_39418_MOESM3_ESM.xlsx]

## Sheet: Sheet1
ELT3-245 (DMSO 24 h) vs. ELT3 (DMSO 24 h)
Probe Set ID	Gene Accession	Gene Symbol	Protein	ELT3-DMSO1	ELT3-DMSO2	ELT3-DMSO3	245-DMSO1	245-DMSO2	245-DMS03	ELT3-DMSO MEAN	245-DSMO MEAN	Log2 FC	FC	Regulation	FC >= 1.5?	Pvalue	Significant?	Rank	FDR	Significant?
TC1000001843.rn.2	NM_024355	Axin2	Axin 2	9.45306	9.47597	9.42638	6.83656	7.08838	7.19597	9.4518	7.0403	2.4115	5.32027	DOWN	YES	0.00165816	YES	1325	0.00740605	YES
TC0500003159.rn.2	NM_021835	Jun	c-jun	9.83992	10.1617	10.3942	11.7801	12.0183	11.8346	10.1319	11.8777	-1.74573	3.35365	UP	YES	0.00302231	YES	1740	0.0102793	YES
TC1900001216.rn.2	NM_021836	Junb	Jun B Proto-Oncogene (AP-1 transcription factor)	9.5462	9.99659	9.95013	13.1984	13.186	13.4408	9.83097	13.2751	-3.4441	10.8837	UP	YES	0.00015572	YES	389	0.00236902	YES
TC0700001200.rn.2	NM_012603	Myc	c-myc	12.4368	12.5412	12.7978	13.2553	13.2532	13.6736	12.5919	13.394	-0.802127	1.74367	UP	YES	0.0120842	YES	3273	0.0218497	YES
TC0100007025.rn.2	NM_171992	Ccnd1	Cyclin D1	13.1327	13.2163	13.1864	13.3222	13.378	13.2441	13.1785	13.3148	-0.13633	1.09911	UP	NO	0.0509986	NO
TC0900001536.rn.2	NM_012766	Ccnd3	Cyclin D3	14.9068	15.012	14.9286	15.252	15.3212	15.2426	14.9491	15.272	-0.322837	1.25079	UP	NO	0.00173411	YES	1350	0.00760182	YES
TC0100005268.rn.2	NM_001100821	Ccne1	Cyclin E1	9.61622	9.60615	9.90773	9.05224	8.66533	8.99295	9.71003	8.90351	0.806527	1.749	DOWN	YES	0.00730506	YES	2636	0.0164004	YES
TC0500000199.rn.2	NM_001108656	Ccne2	Cyclin E2	13.618	13.4969	13.5704	13.5871	13.5472	13.6813	13.5618	13.6052	-0.0434567	1.03058	UP	NO	0.459878	NO
TC0700003859.rn.2	NM_001108111	Wnt10b	Wnt Family Member 10B	4.56196	4.80909	4.46163	5.09083	5.06906	4.81175	4.61089	4.99055	-0.379654	1.30103	UP	NO	0.0510811	NO
TC1600000059.rn.2	NM_022631	Wnt5a	Wnt Family Member 5A	5.3693	5.81835	5.63587	6.53869	7.11288	6.15286	5.60784	6.60148	-0.993635	1.9912	UP	YES	0.0523266	NO
ELT3-245 (20 nM rapamycin 24 h) vs. ELT3 (20 nM rapamycin 24 h)
Probe Set ID	Gene Accession	Gene Symbol	Protein	ELT3-RAPA1	ELT3-RAPA2	ELT3-RAPA3	245-RAPA1	245-RAPA2	245-RAPA3	ELT3-RAPA MEAN	245-RAPA MEAN	Log2 FC	FC	Regulation	FC >= 1.5?	Pvalue	Significant?	Rank	FDR	Significant?
TC1000001843.rn.2	NM_024355	Axin2	Axin 2	9.85397	9.85354	9.87085	8.28786	8.50739	9.00466	9.85945	8.59997	1.25948	2.3941	DOWN	YES	0.0271183	YES	4582	0.035055	YES
TC0500003159.rn.2	NM_021835	Jun	c-jun	10.2758	10.6838	9.77112	12.3333	12.319	12.0704	10.2436	12.2409	-1.99731	3.99256	UP	YES	0.0109855	YES	3155	0.0206235	YES
TC1900001216.rn.2	NM_021836	Junb	Jun B Proto-Oncogene (AP-1 transcription factor)	11.1702	11.6741	10.7635	14.8519	14.7716	15.2948	11.2026	14.9727	-3.77017	13.6438	UP	YES	0.000705834	YES	829	0.00504301	YES
TC0700001200.rn.2	NM_012603	Myc	c-myc	13.6173	13.5015	13.3874	14.7742	14.9006	14.8789	13.5021	14.8512	-1.34916	2.54764	UP	YES	0.00025682	YES	484	0.00314286	YES
TC0100007025.rn.2	NM_171992	Ccnd1	Cyclin D1	13.4092	13.559	13.4808	14.3143	14.2955	14.2489	13.483	14.2862	-0.803253	1.74503	UP	YES	0.000692375	YES	823	0.00498291	YES
TC0900001536.rn.2	NM_012766	Ccnd3	Cyclin D3	14.2522	14.3646	14.4059	15.0743	15.1194	15.1077	14.3409	15.1005	-0.7596	1.69302	UP	YES	0.00194057	YES	1429	0.0080434	YES
TC0100005268.rn.2	NM_001100821	Ccne1	Cyclin E1	9.05382	9.24093	9.12802	8.90764	8.82957	8.94254	9.14092	8.89325	0.247675	1.18729	DOWN	NO	0.025235	YES	4435	0.0337017	YES
TC0500000199.rn.2	NM_001108656	Ccne2	Cyclin E2	13.4536	13.5479	13.4299	14.1594	14.1706	14.1205	13.4771	14.1502	-0.67303	1.59442	UP	YES	0.000791746	YES	893	0.00525141	YES
TC0700003859.rn.2	NM_001108111	Wnt10b	Wnt Family Member 10B	4.55535	4.52951	4.65154	5.64539	5.67257	5.84365	4.5788	5.72054	-1.14173	2.20646	UP	YES	0.000337086	YES	570	0.00350274	YES
TC1600000059.rn.2	NM_022631	Wnt5a	Wnt Family Member 5A	5.72803	6.13793	5.8533	6.91046	6.90522	6.63517	5.90642	6.81695	-0.910531	1.87974	UP	YES	0.00490858	YES	2205	0.0131853	YES
