# Supplementary material for: Rapalog resistance is associated with mesenchymal-type changes in Tsc2-null cells
Source: Sci Rep. 2019 Feb 28;9:3015. doi: 10.1038/s41598-019-39418-5 (PMC6395747; doi:10.1038/s41598-019-39418-5)
Supplement: Supplementary file 4 — Supplemental Data 3 [file 41598_2019_39418_MOESM4_ESM.xlsx]

## Sheet: Sheet1
ELT3-245 (DMSO 24 h) vs. ELT3 (DMSO 24 h)
Probe Set ID	Gene Accession	Gene Symbol	Protein	ELT3-DMSO1	ELT3-DMSO2	ELT3-DMSO3	245-DMSO1	245-DMSO2	245-DMS03	ELT3-DMSO MEAN	245-DSMO MEAN	Log2 FC	FC	Regulation	FC >= 1.5?	Pvalue	Significant?	Rank	FDR	Significant?
TC1400001045.rn.2	NM_031507	Egfr	Epidermal Growth Factor Receptor	5.37846	5.90627	5.84439	6.1859	6.86452	5.71059	5.70971	6.25367	-0.543966	1.45798	UP	NO	0.243767	NO
TC0700002125.rn.2	NM_133283	Map2k2	MAP kinase kinase 2	11.8412	11.8447	12.1103	11.9586	12.1249	11.8655	11.9321	11.983	-0.05092	1.03593	UP	NO	0.686539	NO
TC0100002601.rn.2	NM_017347	Mapk3	p44 MAPK	14.9883	14.8506	15.0818	14.4454	14.5059	14.4034	14.9736	14.4515	0.522003	1.43595	DOWN	NO	0.00754103	YES	2678	0.0166646	YES
TC0500001263.rn.2	NM_022213	Pik3r3	PI3K regulatory subunit gamma	7.98586	8.36683	8.00001	8.61281	8.5849	8.43488	8.11757	8.5442	-0.426628	1.34409	UP	NO	0.0584397	NO
TC0100001129.rn.2	NM_017093	Akt2	AKT Serine/Threonine Kinase 2	12.4174	12.5946	12.7102	12.883	13.0425	13.1788	12.5741	13.0348	-0.460683	1.37619	UP	NO	0.0188038	YES	3912	0.028446	YES
TC1300002011.rn.2	NM_031575	Akt3	AKT Serine/Threonine Kinase 3	11.1762	11.2907	11.2914	10.4157	10.5802	9.71446	11.2528	10.2368	1.016	2.02231	DOWN	YES	0.0592314	NO
TC0300000959.rn.2	ENSRNOT00000006961	Itgav	Integrin αv	13.3681	13.485	13.6727	13.026	12.9127	12.9472	13.5086	12.962	0.546607	1.46065	DOWN	NO	0.0158131	YES	3636	0.0257377	YES
TC1000001737.rn.2	NM_153720	Itgb3	Integrin b3	8.7572	8.87363	8.90635	7.17526	7.24375	6.61078	8.84572	7.00993	1.83579	3.56968	DOWN	YES	0.00902981	YES	2878	0.0185679	YES
TC1100001723.rn.2	NM_147139	Itgb5	Integrin b5	13.9652	13.9886	13.9336	13.4642	13.4073	13.4318	13.9625	13.4344	0.528067	1.442	DOWN	NO	2.11956e-05	YES	100	0.00125436	#REF!
ELT3-245 (20 nM rapamycin 24 h) vs. ELT3 (20 nM rapamycin 24 h)
Probe Set ID	Gene Accession	Gene Symbol	Protein	ELT3-RAPA1	ELT3-RAPA2	ELT3-RAPA3	245-RAPA1	245-RAPA2	245-RAPA3	ELT3-RAPA MEAN	245-RAPA MEAN	Log2 FC	FC	Regulation	FC >= 1.5?	Pvalue	Significant?	Rank	FDR	Significant?
TC1400001045.rn.2	NM_031507	Egfr	Epidermal Growth Factor Receptor	6.13905	6.5173	5.82133	7.36992	7.19297	7.18551	6.15923	7.24947	-1.09024	2.1291	UP	YES	0.024598	YES	4381	0.0332559	YES
TC0700002125.rn.2	NM_133283	Map2k2	MAP kinase kinase 2	12.3438	12.1496	12.2122	11.6346	11.7437	11.4321	12.2352	11.6035	0.631703	1.54939	DOWN	YES	0.00715428	YES	2618	0.0161859	YES
TC0100002601.rn.2	NM_017347	Mapk3	p44 MAPK	15.6777	15.5412	15.6603	14.3766	14.4419	14.4692	15.6264	14.4292	1.19718	2.29291	DOWN	YES	6.89821e-05	YES	227	0.00179992	YES
TC0500001263.rn.2	NM_022213	Pik3r3	PI3K regulatory subunit gamma	8.96324	9.04916	8.6881	7.79655	8.21116	7.98775	8.90016	7.99848	0.90168	1.86824	DOWN	YES	0.00522998	YES	2274	0.0136223	YES
TC0100001129.rn.2	NM_017093	Akt2	AKT Serine/Threonine Kinase 2	12.7734	12.5864	12.5599	13.1935	13.229	13.3004	12.6399	13.241	-0.601077	1.51685	UP	YES	0.00481291	YES	2191	0.0130109	YES
TC1300002011.rn.2	NM_031575	Akt3	AKT Serine/Threonine Kinase 3	12.7595	12.4487	12.4323	11.6642	11.7176	11.3737	12.5468	11.5852	0.961657	1.94755	DOWN	YES	0.00310351	YES	1799	0.010218	YES
TC0300000959.rn.2	ENSRNOT00000006961	Itgav	Integrin αv	14.4408	14.3849	14.4926	13.3697	13.5281	13.5418	14.4394	13.4799	0.959573	1.94473	DOWN	YES	0.000474546	YES	686	0.00409728	YES
TC1000001737.rn.2	NM_153720	Itgb3	Integrin b3	9.91618	9.99457	9.62021	7.58245	7.40569	7.49336	9.84365	7.49383	2.34982	5.0976	DOWN	YES	0.000525318	YES	727	0.00427986	YES
TC1100001723.rn.2	NM_147139	Itgb5	Integrin b5	15.4211	15.3542	15.3656	14.6499	14.7038	14.5504	15.3803	14.6347	0.745607	1.67668	DOWN	YES	0.000900347	YES	958	0.00556655	YES
